# Supplementary material for: Synergistic and antagonistic effects of immunomodulatory drugs on the action of antifungals against Candida glabrata and Saccharomyces cerevisiae
Source: PeerJ. 2018 Jun 13;6:e4999. doi: 10.7717/peerj.4999 (PMC6004109; doi:10.7717/peerj.4999)
Supplement: Supplemental Information 1 [file peerj-06-4999-s001.xlsx]

## Sheet: Optical_density
OD600 read at 48 h.
Media:	RPMI
	MPA/FLC	0	0.0675	0.125	0.25	0.5	1	2	4	8	16	32	64
	0	0.2281	0.22317	0.21406	0.19317	0.17743	0.19272	0.15245	0.05283	0.00984	0.007	0.00517	0.00568
	2	0.24553	0.16345	0.16459	0.14666	0.18627	0.21347	0.13656	0.15587	0.00966	0.00779	0.01316	0.00422
	4	0.24882	0.14472	0.19924	0.11987	0.15607	0.12807	0.13714	0.13544	0.01229	0.02991	0.00666	0.00526
	8	0.0934	0.07887	0.07046	0.07076	0.0838	0.08809	0.06097	0.06089	0.01756	0.04931	0.00595	0.01092
	16	0.01439	0.0192	0.01726	0.01512	0.01608	0.01612	0.01533	0.01369	0.01253	0.0072	0.01812	0.01426
	32	0.00727	0.00758	0.01013	0.008	0.00815	0.00814	0.01178	0.01044	0.00945	0.01311	0.00534	0.00365
	64	0.00561	0.00556	0.00531	0.01245	0.01443	0.01739	0.00631	0.01787	0.01837	0.00553	0.00524	0.01192
	128	0.00298	0.00341	0.003	0.0034	0.00329	0.00294	0.0025	0.00284	0.00235	0.00284	0.00188	0.003443
	RPMI
	MPA/FLC	0	0.125	0.25	0.5	1	2	4	8	16	32	64	128
	0	0.189721	0.172858	0.142721	0.198021	0.178471	0.158396	0.00547083	-0.00651667	-0.00739167	-0.00751667	-0.00650417	-0.00742917
	2	0.130183	0.0919333	0.183333	0.196133	0.137746	0.130596	0.138408	0.0262917	-0.00746667	-0.00797917	-0.00766667	-0.00756667
	4	0.0401583	0.0782958	0.0689333	0.0635708	0.0672458	0.0683083	0.0748458	0.0154917	-0.00691667	-0.00555417	-0.00634167	-0.00434167
	8	0.00855833	0.00437083	0.0139458	0.00549583	0.0122083	0.0104833	0.00405833	-0.00362917	-0.00659167	-0.00647917	-0.00497917	-0.0100542
	16	-0.00634167	-0.00671667	-0.00594167	-0.00802917	-0.00559167	-0.00581667	-0.00707917	-0.0105792	-0.0121542	-0.00739167	-0.00810417	-0.00809167
	32	-0.00745417	-0.00776667	0.00148333	-0.00504167	-0.00815417	-0.00775417	-0.00801667	-0.00900417	-0.00894167	-0.00754167	-0.00790417	-0.00474167
	64	-0.00715417	-0.00810417	-0.00537917	-0.00749167	-0.00801667	-0.00864167	-0.00837917	-0.00799167	-0.00692917	-0.00761667	-0.00779167	-0.00787917
	128	-0.00716667	-0.00695417	-0.00757917	-0.00769167	-0.00686667	-0.00787917	-0.00801667	-0.00777917	-0.00765417	-0.00781667	-0.00790417	-0.00304167
	RPMI
	MPA/FLC	0	0.125	0.25	0.5	1	2	4	8	16	32	64	128
	0	0.181371	0.189183	0.189671	0.201846	0.189358	0.150633	0.00297083	-0.00661667	-0.00631667	-0.00742917	-0.00679167	-0.00774167
	2	0.223246	0.159858	0.162158	0.149008	0.137421	0.176171	0.0818833	0.00931667	-0.00687917	-0.00426667	-0.00824167	-0.00787917
	4	0.0916458	0.0836583	0.0907083	0.100196	0.111108	0.118071	0.118083	0.0121167	-0.00726667	-0.00724167	-0.00712917	-0.00701667
	8	0.0254208	0.00669583	0.00737083	0.00900833	0.0110833	0.00810833	0.00325833	-0.00275417	0.0154917	-0.00742917	-0.00730417	-0.00732917
	16	-0.00500417	-0.00611667	-0.00552917	-0.00576667	-0.00551667	-0.00654167	-0.00582917	-0.00679167	-0.00704167	-0.00724167	-0.00627917	-0.00745417
	32	-0.00781667	-0.00756667	-0.00147917	-0.00779167	-0.00817917	-0.00852917	-0.00801667	-0.00839167	-0.00767917	-0.00771667	-0.00632917	-0.00542917
	64	-0.00804167	-0.00842917	-0.00852917	-0.00810417	-0.00787917	-0.00872917	-0.00816667	-0.00786667	-0.00704167	-0.00730417	-0.00742917	-0.00761667
	128	-0.00759167	-0.00784167	-0.00791667	-0.00771667	-0.00777917	-0.00815417	-0.00806667	-0.00777917	-0.00774167	-0.00782917	-0.00820417	0.00418333
	RPMI
	MPA/FLC	0	0.125	0.25	0.5	1	2	4	8	16	32	64	128
	0	0.197908	0.174521	0.166583	0.210971	0.219283	0.187246	0.00353333	-0.00506667	-0.00702917	-0.00785417	-0.00576667	-0.00791667
	2	0.175883	0.155408	0.135646	0.144496	0.146346	0.198108	0.144671	0.0244667	0.00645417	-0.00696667	-0.00670417	-0.00764167
	4	0.126871	0.0754458	0.140746	0.105821	0.0973958	0.0816708	0.0892833	0.00347917	-0.00594167	-0.00572917	-0.00504167	-0.00582917
	8	0.0241333	0.00950833	0.0182083	0.00908333	0.00434583	0.0157083	0.00280833	-0.00359167	-0.00714167	-0.00659167	-0.00580417	-0.00646667
	16	-0.00407917	-0.00417917	-0.00500417	-0.00509167	-0.00614167	-0.00604167	-0.00661667	-0.00644167	-0.00696667	-0.00751667	-0.00712917	-0.00704167
	32	-0.00762917	-0.00727917	0.00805833	-0.00736667	-0.00759167	-0.00816667	-0.00826667	-0.00812917	-0.00731667	-0.00807917	-0.00809167	-0.00700417
	64	-0.00807917	-0.00827917	-0.00837917	-0.00795417	-0.00771667	-0.00845417	-0.00801667	-0.00689167	-0.00724167	-0.00845417	-0.00795417	-0.00816667
	128	-0.00652917	-0.00762917	-0.00780417	-0.00774167	-0.00790417	-0.00786667	-0.00805417	-0.00741667	-0.00769167	-0.00772917	-0.00822917	-0.00114167
	YPD
	MPA/FLC	0	0.125	0.25	0.5	1	2	4	8	16	32	64	128
	0	1.20573	1.17534	1.16826	1.20994	1.2037	1.21234	1.17719	1.07478	0.43051	0.11612	0.129155	0.01944
	2	1.24151	1.23696	1.18884	1.21425	1.20402	1.2319	1.143	1.1153	0.526765	0.884925	0.137085	0.016185
	4	1.21433	1.24109	1.15882	1.20108	1.2024	1.20183	1.12828	1.00665	0.6094	0.37766	0.564255	0.01481
	8	1.12382	1.12916	1.11859	1.10722	1.10935	1.08148	1.05858	1.01839	0.37506	0.366375	0.266355	0.011615
	16	0.77529	0.778675	0.78239	0.726795	0.721625	0.666445	0.67432	0.49824	0.160875	0.091235	0.10391	0.013865
	32	0.103755	0.115295	0.10602	0.093	0.085075	0.077385	0.077595	0.08159	0.04945	0.006645	0.00612	0.021465
	64	0.00878	0.00846	0.00762	0.007	0.00614	0.00503	0.00448	0.006015	0.008985	0.00342	1.11759e-09	0.003315
	128	-0.001125	-0.00124	-0.001385	-0.0016	-0.00176	-0.00182	-0.002115	-0.00167	-0.000344999	9.50007e-05	-0.001125	-2.77556e-18
	YPD
	MPA	1	2	3	4	5	6	7	8	9
	128	0.208957	0.253205	0.25823	0.271502	0.266451	0.262495	0.281445	0.270442	1.15675
	64	0.247917	0.326042	0.380497	0.390692	0.401732	0.388591	0.401222	0.403782	1.25777
	32	0.292711	0.492635	0.59504	0.614477	0.637306	0.620111	0.610581	0.660978	1.27439
	16	0.215097	0.49201	0.798893	0.894965	0.897019	0.87036	0.8718	0.938488	1.2641
	8	0.215483	0.317301	0.970604	1.02004	1.07312	1.08848	1.01961	1.03343	0.117034
	4	0.233882	0.26578	0.783984	1.11105	1.07621	1.03383	1.01786	1.01669	0.119778	0.117741
	2	0.233878	0.292358	0.742323	1.02508	1.00911	1.17516	1.07997	1.19676	0.114235
	0	0.223432	0.262171	0.838487	0.985529	1.08421	1.1297	1.12985	1.14774	0.119918
		128	64	32	16	8	4	2	0	untreated A9-D9, Media E9-H9				FLC
	YPD
	MPA	1	2	3	4	5	6	7	8	9
	128	0.161305	0.164931	0.166385	0.162083	0.172987	0.165187	0.166084	0.173357	1.13299
	64	0.172005	0.193912	0.214674	0.221781	0.235362	0.232365	0.239683	0.218577	1.26047
	32	0.18812	0.305873	0.411089	0.442581	0.463227	0.518154	0.513561	0.451815	1.2758
	16	0.181026	0.403958	0.778965	0.833124	0.87458	0.920646	0.950075	0.960954	1.27011
	8	0.190034	0.278719	0.965607	1.11751	1.12668	1.14082	1.13073	1.15854	0.12971
	4	0.181078	0.197764	0.810098	1.14351	1.1471	1.17041	1.18075	1.17751	0.123813	0.125276
	2	0.179767	0.202379	0.515335	1.18407	1.20952	1.21851	1.22287	1.23785	0.119714
	0	0.191146	0.205361	0.378541	1.04961	1.19962	1.2173	1.23462	1.16361	0.127866
		128	64	32	16	8	4	2	0	untreated A9-D9, Media E9-H9				FLC
	YPD
	MPA	1	2	3	4	5	6	7	8	9
	128	0.153441	0.154905	0.161426	0.147047	0.166961	0.146187	0.145719	0.162253	1.1408
	64	0.165166	0.16148	0.190744	0.19623	0.190298	0.201421	0.195263	0.187131	1.26454
	32	0.19757	0.289035	0.373343	0.404794	0.435426	0.44054	0.432911	0.408007	1.27765
	16	0.180481	0.403074	0.762348	0.790308	0.843777	0.886636	0.90122	0.894148	1.27875
	8	0.195057	0.274453	0.978169	1.11544	1.12795	1.14101	1.13492	1.15304	0.124458
	4	0.191788	0.202669	0.789899	1.15443	1.16209	1.16515	1.18603	1.1892	0.117559	0.122184
	2	0.209517	0.227046	0.663168	1.19368	1.20928	1.22086	1.22034	1.2412	0.12243
	0	0.213696	0.227861	0.454586	1.09179	1.17291	1.20664	1.2075	1.15238	0.124288
		128	64	32	16	8	4	2	0	untreated A9-D9, Media E9-H9				FLC
	YPD
	MPA	1	2	3	4	5	6	7	8	9
	128	0.155299	0.157096	0.155594	0.157998	0.160262	0.159324	0.162979	0.168531	1.14264
	64	0.147851	0.177284	0.193987	0.20449	0.221029	0.222523	0.244742	0.208312	1.24594
	32	0.152888	0.249892	0.376615	0.493913	0.44612	0.554811	0.540642	0.437541	1.26958
	16	0.161789	0.247682	0.719466	0.824539	0.904457	0.919139	0.93897	0.976952	1.26207
	8	0.184829	0.217907	0.87743	1.10948	1.12647	1.12836	1.11861	1.15705	0.131055
	4	0.184178	0.203478	0.743918	1.12901	1.12737	1.15972	1.16625	1.16903	0.125662	0.125587
	2	0.184484	0.203275	0.380892	1.19383	1.20508	1.20946	1.22193	1.22817	0.118197
	0	0.176169	0.184414	0.220334	0.991258	1.21895	1.2176	1.25055	1.18741	0.127433
		128	64	32	16	8	4	2	0	untreated A9-D9, Media E9-H9				FLC
	YPD
	MPA	1	2	3	4	5	6	7	8	9
	128	0.156753	0.157932	0.152681	0.15216	0.150319	0.175405	0.153249	0.156957	1.08787
	64	0.195917	0.183034	0.190732	0.207176	0.205413	0.188865	0.195335	0.206298	1.22796
	32	0.205166	0.286661	0.31567	0.372782	0.375459	0.390617	0.462391	0.396993	1.25041
	16	0.173971	0.34583	0.499564	0.669195	0.685316	0.731764	0.700338	0.722407	1.23243
	8	0.182343	0.272226	0.950868	1.04614	1.08297	1.05392	1.10032	1.02791	0.114424
	4	0.171013	0.1752	0.756231	1.06116	1.06831	1.14793	1.12203	1.06597	0.104933	0.112143
	2	0.188116	0.199678	0.529411	1.13428	1.19026	1.17148	1.18057	1.08051	0.112617
	0	0.19221	0.185108	0.36088	0.964081	1.13736	1.19566	1.19969	1.15646	0.116598
		128	64	32	16	8	4	2	0	untreated A9-D9, Media E9-H9				FLC

## Sheet: Relative_growth_average
Media:	RPMI
	MPA [mg/l]
	128	0.00326611	0.00328803	0.00372644	0.00360587	0.00322227	0.00274003	0.00311267	0.00257562	0.00311267	0.0020605	0	0
	64	0.00614862	0.00581982	0.0136453	0.0158154	0.0190596	0.00691583	0.0195857	0.0201337	0.00606094	0.00574309	0.0130644	0
	32	0.007968	0.0111026	0.0107227	0.00893249	0.00892153	0.012911	0.0114423	0.0103573	0.0143687	0.0058527	0.00400044	0
	16	0.0157716	0.0189171	0.0165717	0.0176238	0.0176677	0.0168018	0.0150044	0.013733	0.00789128	0.0198597	0.0156291	0
	8	0.17917	0.104225	0.129091	0.122979	0.133402	0.111657	0.0801226	0.0192459	0.0753979	0.00652126	0.0119684	0
	4	0.612215	0.53216	0.525037	0.526606	0.50516	0.506234	0.522619	0.0549802	0.0327817	0.00729943	0.00576502	0
	2	0.970547	0.718196	0.797191	0.850524	0.789762	0.814846	0.648836	0.0889812	0.0166909	0.0144235	0.00462516	0
	0	1	0.943617	0.871654	1.00013	0.98441	0.819972	0.0736696	0.0107847	0.00767207	0.00566637	0.00622534	0
		0	0.125	0.25	0.5	1	2	4	8	16	32	64	128	FLC [mg/l]
Media:	YPD
	MPA
	128	0.0497678	0.0463079	0.0462032	0.0474628	0.0436749	0.044276	0.0431787	0.0354158
	64	0.0956161	0.103	0.096455	0.0997548	0.0950849	0.086725	0.0666995	0.0500853
	32	0.280884	0.308568	0.302959	0.278108	0.269288	0.224218	0.156133	0.06892
	16	0.699053	0.664156	0.660179	0.616963	0.54097	0.46216	0.210554	0.0490029
	8	0.905436	0.895859	0.899878	0.892071	0.783556	0.680974	0.152164	0.0571252
	4	0.931479	0.938179	0.928699	0.897064	0.844858	0.551776	0.145182	0.0566415
	2	0.990756	0.980842	0.979059	0.949238	0.853708	0.461307	0.0982968	0.0620047
	0	1	0.992827	0.979549	0.941916	0.741436	0.266723	0.0880946	0.0626075
		0	2	4	8	16	32	64	128	FLC [mg/l]
