# Supplementary material for: Synergistic and antagonistic effects of immunomodulatory drugs on the action of antifungals against Candida glabrata and Saccharomyces cerevisiae
Source: PeerJ. 2018 Jun 13;6:e4999. doi: 10.7717/peerj.4999 (PMC6004109; doi:10.7717/peerj.4999)
Supplement: Supplemental Information 3 [file peerj-06-4999-s003.xlsx]

## Sheet: Sheet1
FICI - fractional inhibitory concentration index
SSSI - summed all statistically significant DE
MSSI - mean percentage of SSSI
n - number of values
CI - confidence interval (95% of the data is inside this range: MSSI +/- CI)
SSYN - summed all statistically significant DE positive values
MSYN - mean percentatage of SSYN
SANT - summed all statistically significant DE negative values
MANT - mean percentage of SANT
Strain	Collection number	Drug combination	FICI		BI model
			FICI min	FICI max	SSSI	MSSI	n (SSSI )	CI	SSYN	MSYN	n (SSYN)	SANT	MANT	n (SANT)
Sc1	ZIM 2558	MPA + FLC	1.00781	4.25	-8.74523	-0.364385	24	0.0959787				-8.74523	-0.364385	24
Sc1	ZIM 2558	MPA + ITC	2.00781	4.25	-4.06569	-0.271046	15	0.138823	0.36325	0.121083	3	-4.42894	-0.369078	12
Sc1	ZIM 2558	MPA + AMB	0.375	1.03125	3.61065	0.200592	18	0.209128	4.85947	0.485947	10	-1.24882	-0.156103	8
Sc1	ZIM 2558	MTX + AMB	1.00488	2.15625	-1.11659	-0.0558294	20	0.0347455	0.307461	0.0768652	4	-1.42405	-0.0890031	16
Sc1	ZIM 2558	MTX + FLC	0.40625	1.03906	8.34727	0.379421	22	0.115019	8.40725	0.400345	21	-0.0599747	-0.0599747	1
Sc1	ZIM 2558	MTX + ITC	0.65625	1.07812	1.01404	0.101404	10	0.0795388	1.10411	0.122679	9	-0.0900732	-0.0900732	1
Sc1	ZIM 2558	CsA + FLC	1.01562	2.5	-5.61357	-0.280679	20	0.0739555				-5.61357	-0.280679	20
Sc1	ZIM 2558	CsA + ITC	0.515625	1.00781	4.65283	0.232642	20	0.213322	5.73191	0.477659	12	-1.07907	-0.134884	8
Sc1	ZIM 2558	CsA + AMB	0.15625	0.507812	6.84772	0.456515	15	0.120732	6.93589	0.495421	14	-0.0881738	-0.0881738	1
Sc1	ZIM 2558	Fk506 + FLC	0.135	1.00063	1.84414	0.18764	22	0.0838245	4.86127	0.347234	14	-3.01713	-0.377142	8
Sc1	ZIM 2558	Fk506 + ITC	0.250312	0.51	8.74824	0.122749	24	0.36451	8.74824	0.36451	24
Sc1	ZIM 2558	Fk506 + AMB	0.251953	0.500977	9.96739	0.0689573	18	0.553744	9.96739	0.553744	18
Sc1	ZIM 2558	AMX + AMB	2.02441	8.78125	-2.25136	0.0478401	15	-0.150091				-2.25136	-0.150091	15
Sc1	ZIM 2558	AMX + ITC	0.507812	0.75	0.394287	0.0187756	21	0.092659	2.06865	0.172388	12	-1.67437	-0.186041	9
Sc1	ZIM 2558	AMX + FLC	0.507812	1.25	1.92699	0.101421	19	0.0490529	2.19479	0.129105	17	-0.267798	-0.133899	2
Sc2	ZIM 2566	MPA + FLC	1.00833	2.26667	-0.315797	-0.0185763	17	0.0806056	0.975728	0.108414	9	-1.29152	-0.161441	8
Sc2	ZIM 2566	MPA + AMB	0.633333	1.06667	-0.483505	-0.0254476	19	0.116881	1.46312	0.365779	4	-1.94662	-0.129775	15
Sc2	ZIM 2566	MTX + AMB	1.00488	1.15625	-3.15278	-0.131366	24	0.0200583				-3.15278	-0.131366	24
Sc2	ZIM 2566	MTX + FLC	1.00488	2.15625	-4.52409	-0.23811	19	0.102581	0.111024	0.111024	1	-4.63512	-0.257506	18
Sc2	ZIM 2566	MTX + ITC	1.00488	1.15625	1.34011	0.111676	12	0.094132	1.61642	0.179603	9	-0.276314	-0.0921048	3
Sc2	ZIM 2566	CsA + FLC	1.01562	4.5	-6.798	-0.755333	9	0.269806				-6.798	-0.755333	9
Sc2	ZIM 2566	CsA + ITC	0.0625	2.03125	8.06936	0.384255	21	0.107332	8.06936	0.384255	21
Sc2	ZIM 2566	CsA + AMB	0.15625	0.503906	5.13646	0.285359	18	0.139141	5.4239	0.338994	16	-0.287446	-0.143723	2
Sc2	ZIM 2566	Fk506 + FLC	0.135	1.0025	0.934751	0.0445119	21	0.168994	3.54798	0.295665	12	-2.61323	-0.290359	9
Sc2	ZIM 2566	Fk506 + ITC	0.13	1.00031	9.53346	0.453974	21	0.146574	9.77966	0.488983	20	-0.246208	-0.246208	1
Sc2	ZIM 2566	AMX + AMB	0.5625	4.25	-0.243625	-0.0270694	9	0.086354	0.327396	0.109132	3	-0.571021	-0.0951702	6
Sc2	ZIM 2566	AMX + ITC	1.00781	2.125	-0.786776	-0.0561983	14	0.0788043	0.521878	0.130469	4	-1.30865	-0.130865	10
Sc2	ZIM 2566	Fk506 + AMB	0.25	0.625	8.22302	0.357523	23	0.153998	9.16732	0.48249	19	-0.944301	-0.236075	4
Sc2	ZIM 2566	AMX + FLC	0.515625	1.25	0.454769	0.0206713	22	0.0798195	2.00256	0.182051	11	-1.54779	-0.140709	11
Sc3	ZIM 2247	MPA + FLC	2.01667	2.53333	-2.8246	-0.217277	13	0.0679895				-2.8246	-0.217277	13
Sc3	ZIM 2247	MPA + ITC	1.01667	2.53333	-0.0361499	-0.00401666	9	0.151201	0.713421	0.178355	4	-0.749571	-0.149914	5
Sc3	ZIM 2247	MPA + AMB	0.766667	1.53333	-2.17648	-0.114552	19	0.119082	1.15307	0.192179	6	-3.32956	-0.25612	13
Sc3	ZIM 2247	MTX + AMB	1.00488	1.15625	-2.38521	-0.11926	20	0.0299992	0.0589183	0.0589183	1	-2.44413	-0.128638	19
Sc3	ZIM 2247	MTX + FLC	1.00488	1.15625	-0.85666	-0.085666	10	0.110285	0.349314	0.0873284	4	-1.20597	-0.200996	6
Sc3	ZIM 2247	MTX + ITC	0.504883	1.15625	0.350483	0.0438104	8	0.0648708	0.498864	0.083144	6	-0.148381	-0.0741905	2
Sc3	ZIM 2247	CsA + FLC	1.01562	1.5	2.75951	0.229959	12		2.75951	0.229959	12		-0.0741905
Sc3	ZIM 2247	CsA + AMB	0.09375	0.515625	14.7008	0.612532	24	0.15296	14.7008	0.612532	24
Sc3	ZIM 2247	Fk506 + FLC	0.12625	1.00063	8.81396	0.518468	17	0.149433	8.87912	0.554945	16	-0.0651578	-0.0651578	1
Sc3	ZIM 2247	Fk506 + ITC	0.500625	0.52	6.82262	0.401331	17	0.186566	6.82262	0.401331	17
Sc3	ZIM 2247	Fk506 + AMB	0.06375	0.125625	20.9139	0.871412	24	0.0637516	20.9139	0.871412	24
Sc3	ZIM 2247	AMX + AMB	1.00781	1.25	-2.90546	-0.152919	19	0.0212839				-2.90546	-0.152919	19
Sc3	ZIM 2247	AMX + ITC	0.507812	1.25	-3.03712	-0.159848	19	0.0607439	0.215141	0.10757	2	-3.25226	-0.191309	17
Sc3	ZIM 2247	CsA + ITC	0.75	1.25	3.87962	0.242476	16	0.191237	4.39013	0.439013	10	-0.510507	-0.0850845	6
Sc3	ZIM 2247	AMX + FLC	1.01562	2.125	-1.43716	-0.179645	8	0.104793				-1.43716	-0.179645	8
Sc4	ZIM 2255	MPA + ITC	0.516667	1.13333	2.31256	0.289071	8	0.195704	2.31256	0.289071	8
Sc4	ZIM 2255	MTX + FLC	1.00244	1.07812	-0.753925	-0.0837695	9	0.0260271				-0.753925	-0.0837695	9
Sc4	ZIM 2255	MTX + ITC	1.00244	1.07812	1.41386	0.157096	9	0.0501216	1.41386	0.157096	9
Sc4	ZIM 2255	CsA + FLC	0.515625	1.25	0.613145	0.153286	4	0.265622	0.664202	0.221401	3	-0.0510568	-0.0510568	1
Sc4	ZIM 2255	CsA + ITC	0.507812	1.00391	7.06782	0.588985	12	0.162993	7.06782	0.588985	12
Sc4	ZIM 2255	Fk506 + FLC	0.15625	1.00098	2.74595	0.171622	16	0.27294	4.79539	0.532822	9	-2.04945	-0.292778	7
Sc4	ZIM 2255	Fk506 + ITC	0.253906	0.501953	7.06682	0.543601	13	0.234872	7.53001	0.684546	11	-0.463193	-0.231597	2
Sc4	ZIM 2255	Fk506 + AMB	0.09375	0.507812	11.438	0.544666	21	0.227233	12.2265	0.679248	18	-0.788472	-0.262824	3
Sc4	ZIM 2255	AMX + AMB	1.00781	1.25	-2.25957	-0.150638	15	0.0863051	0.177369	0.0591232	3	-2.43694	-0.203078	12
Sc4	ZIM 2255	AMX + ITC	1.00781	1.25	0.234502	0.0180386	13	0.0944307	0.981198	0.109022	9	-0.746696	-0.186674	4
Sc4	ZIM 2255	MPA + AMB	1	1.25	-0.430304	-0.0331003	13	0.15001	1.13955	0.284888	4	-1.56986	-0.174429	9
Sc4	ZIM 2255	CsA + AMB	0.375	1.03125	2.57612	0.143118	18	0.244083	4.90215	0.700308	7	-2.32604	-0.211458	11
Sc4	ZIM 2255	MPA + FLC	2.5	2.01562	-3.6635	-0.203528	18	0.263669	1.9808	0.2476	8	-5.6443	-0.56443	10
Sc4	ZIM 2255	MTX + AMB	0.515625	1.5	0.26206	0.0163787	16	0.108058	1.53266	0.191582	8	-1.2706	-0.158825	8
Sc4	ZIM 2255	AMX + FLC	2.00781	2.125	-2.93394	-0.325993	9	0.212766	0.0515915	0.0515915	1	-2.98553	-0.373191	8
Sc5	ZIM 2260	MPA + FLC	0.66	2.02	-1.55061	-0.129217	12	0.160033	0.676949	0.22565	3	-2.22756	-0.247506	9
Sc5	ZIM 2260	MPA + ITC	1.005	2.16	-2.11385	-0.162604	13	0.148048	0.437281	0.14576	3	-2.55113	-0.255113	10
Sc5	ZIM 2260	MPA + AMB	0.58	1.04	3.32226	0.18457	18	0.126452	3.78179	0.290907	13	-0.459528	-0.0919056	5
Sc5	ZIM 2260	MTX + AMB	1.00488	1.15625	1.99862	0.105191	19	0.0193001	1.99862	0.105191	19
Sc5	ZIM 2260	MTX + FLC	1.00977	2.00488	-0.0461052	-0.00419138	11	0.0855425	0.553825	0.110765	5	-0.59993	-0.0999883	6
Sc5	ZIM 2260	MTX + ITC	1.07812	2.03906	-0.710123	-0.0887654	8	0.0726629	0.117649	0.117649	1	-0.827772	-0.118253	7
Sc5	ZIM 2260	CsA + FLC	1.01562	4.25	-1.34121	-0.191602	7	0.218802	0.171829	0.0859144	2	-1.51304	-0.302609	5
Sc5	ZIM 2260	CsA + ITC	0.28125	0.515625	6.10815	0.381759	16	0.164628	6.18091	0.412061	15	-0.072759	-0.072759	1
Sc5	ZIM 2260	CsA + AMB	0.15625	0.515625	10.063	0.41929	24	0.117761	10.063	0.41929	24
Sc5	ZIM 2260	Fk506 + FLC	0.135	1.00125	6.04193	0.317996	19	0.161425	6.41201	0.400751	16	-0.370084	-0.123361	3
Sc5	ZIM 2260	Fk506 + ITC	0.250625	0.500313	10.7753	0.448972	24	0.161553	10.7753	0.448972	24
Sc5	ZIM 2260	Fk506 + AMB	0.250625	0.500313	9.86522	0.519222	19	0.170031	9.86522	0.519222	19
Sc5	ZIM 2260	AMX + AMB	1.00781	1.25	0.295035	0.0327817	9	0.0615052	0.50467	0.0841117	6	-0.209635	-0.0698784	3
Sc5	ZIM 2260	AMX + ITC	1.00781	1.25	0.613148	0.0383217	16	0.059657	1.15457	0.115457	10	-0.541418	-0.0902364	6
Sc5	ZIM 2260	AMX +FLC	1.00781	1.25	0.42962	0.0358016	12	0.0504408	0.684897	0.0856122	8	-0.255277	-0.0638194	4
Sc6	ZIM 2269	MPA + FLC	1.00781	2.25	-3.89902	-0.185667	21	0.156876	0.958656	0.119832	8	-4.85767	-0.373667	13
Sc6	ZIM 2269	MPA + ITC	1.03125	1.25	0.690149	0.0627408	11	0.230309	1.68722	0.337445	5	-0.997074	-0.166179	6
Sc6	ZIM 2269	MPA + AMB	1.03125	1.25	6.09433	0.380896	16	0.209573	6.28248	0.483268	13	-0.188152	-0.0627173	3
Sc6	ZIM 2269	MTX + AMB	1.00488	1.15625	0.225407	0.017339	13	0.110076	1.17859	0.196431	6	-0.953182	-0.136169	7
Sc6	ZIM 2269	MTX + FLC	0.65625	1.07812	-1.8602	-0.103345	18	0.074383	0.510749	0.127687	4	-2.37095	-0.169354	14
Sc6	ZIM 2269	MTX + ITC	1.00488	1.15625	-0.795826	-0.0884251	9	0.0268148				-0.795826	-0.0884251	9
Sc6	ZIM 2269	CsA + FLC	0.53125	2.00195	1.32603	0.265206	5	0.337047	1.39801	0.349502	4	-0.071979	-0.071979	1
Sc6	ZIM 2269	CsA + AMB	0.28125	1.00391	10.3333	0.469694	22	0.147132	10.3333	0.469694	22
Sc6	ZIM 2269	Fk506 + FLC	0.255	1.00125	8.34894	0.491114	17	0.217321	8.64607	0.576405	15	-0.297137	-0.148568	2
Sc6	ZIM 2269	Fk506 + AMB	0.0825	0.50125	19.0572	0.79405	24	0.157557	19.0572	0.79405	24
Sc6	ZIM 2269	AMX + AMB	1.00781	1.25	2.96939	0.164966	18	0.0783667	3.34062	0.222708	15	-0.371229	-0.123743	3
Sc6	ZIM 2269	AMX + ITC	1	1.25	0.212134	0.0424269	5	0.300648	0.475352	0.475352	1	-0.263217	-0.0658043	4
Sc6	ZIM 2269	CsA + ITC	0.5625	1.03125	2.764	0.394857	7	0.231193	2.764	0.394857	7
Sc6	ZIM 2269	Fk506 + ITC	0.75	2.5	4.74572	0.33898	14	0.167069	4.74572	0.33898	14
Sc6	ZIM 2269	AMX + FLC	1.03125	2	-1.86722	-0.143633	13	0.0458222				-1.86722	-0.143633	13
Cg1	ZIM 2344	MPA + FLC	1.00781	1.25	6.94303	0.289293	24	0.0553005	6.94303	0.289293	24
Cg1	ZIM 2344	MPA + AMB	0.625	1.0625	4.74114	0.197548	24	0.0534217	4.74114	0.197548	24
Cg1	ZIM 2344	MTX + AMB	0.65625	1.07812	1.26068	0.0969752	13	0.0149605	1.26068	0.0969752	13
Cg1	ZIM 2344	MTX + FLC	0.504883	0.65625	1.9449	0.0884045	22	0.00969284	1.9449	0.0884045	22
Cg1	ZIM 2344	MTX + ITC	1.00488	1.15625	-0.687584	-0.0763982	9	0.0716295	0.118924	0.0594622	2	-0.806509	-0.115216	7
Cg1	ZIM 2344	CsA + FLC	1.01562	1.25	1.68617	0.0991863	17	0.0742116	2.17361	0.181134	12	-0.487446	-0.0974891	5
Cg1	ZIM 2344	CsA + ITC	0.140625	0.375	8.85199	0.368833	24	0.0469336	8.85199	0.368833	24
Cg1	ZIM 2344	CsA + AMB	0.28125	1.00781	6.30672	0.274205	23	0.0791685	6.30672	0.274205	23
Cg1	ZIM 2344	Fk506 + FLC	0.250013	0.500006	4.2272	0.183791	23	0.0342998	4.2272	0.183791	23
Cg1	ZIM 2344	Fk506 + ITC	0.1251	0.500012	5.43876	0.226615	24	0.0363984	5.43876	0.226615	24
Cg1	ZIM 2344	AMX + AMB	0.132812	1.25	1.89727	0.105404	18	0.0296635	1.9536	0.114918	17	-0.0563344	-0.0563344	1
Cg1	ZIM 2344	AMX + ITC	0.0703125	0.375	3.00018	0.130442	23	0.013007	3.00018	0.130442	23
Cg1	ZIM 2344	MPA + ITC	0.173828	1.625	10.0222	0.417592	24	0.0633435	10.0222	0.417592	24
Cg1	ZIM 2344	Fk506 + AMB	0.515625	1	7.87569	0.328154	24	0.043444	7.87569	0.328154	24
Cg1	ZIM 2344	AMX + FLC	0.507812	0.75	0.963158	0.0802631	12	0.0146874	0.963158	0.0802631	12
Cg2	ZIM 2365	MPA + FLC	1.01562	8.5	-4.84085	-0.242042	20	0.129786	0.613138	0.10219	6	-5.45399	-0.38957	14
Cg2	ZIM 2365	MPA + ITC	0.515625	4.125	0.327235	0.0204522	16	0.0736599	1.18439	0.131599	9	-0.857158	-0.122451	7
Cg2	ZIM 2365	MPA + AMB	0.5	1.01562	6.59323	0.36629	18	0.141362	6.59323	0.36629	18
Cg2	ZIM 2365	MTX + AMB	1.00488	1.15625	-0.0967064	-0.0241766	4	0.126579	0.0933087	0.0933087	1	-0.190015	-0.0633384	3
Cg2	ZIM 2365	MTX + FLC	1.00488	1.15625	0.394048	0.0218915	18	0.060905	1.18899	0.10809	11	-0.794938	-0.113563	7
Cg2	ZIM 2365	MTX + ITC	0.504883	1.15625	2.18072	0.109036	20	0.0512583	2.48147	0.155092	16	-0.30075	-0.0751874	4
Cg2	ZIM 2365	CsA + FLC	1	1.25	1.15225	0.144031	8	0.116762	1.26407	0.180582	7	-0.111829	-0.111829	1
Cg2	ZIM 2365	CsA + ITC	0.265625	1.00391	9.56259	0.398441	24	0.116034	9.56259	0.398441	24	9.56259	0.398441	24
Cg2	ZIM 2365	CsA + AMB	0.253906	0.625	4.50139	0.300093	15	0.101557	4.50139	0.300093	15
Cg2	ZIM 2365	Fk506 + FLC	1	1.0001	2.2144	0.130259	17	0.0247908	2.2144	0.130259	17
Cg2	ZIM 2365	Fk506 + ITC	0.500313	1.01	2.35573	0.18121	13	0.122515	2.71388	0.301542	9	-0.358147	-0.0895368	4
Cg2	ZIM 2365	Fk506 + AMB	0.250312	0.51	2.51414	0.109311	23	0.0680341	3.35519	0.197364	17	-0.841051	-0.140175	6
Cg2	ZIM 2365	AMX + AMB	0.257812	1.25	2.12258	0.124858	17	0.0270417	2.12258	0.124858	17
Cg2	ZIM 2365	AMX + ITC	0.5625	1.25	3.7824	0.210133	18	0.030571	3.7824	0.210133	18
Cg2	ZIM 2365	AMX + FLC	1.00781	1.25	-0.0190401	-0.00173092	11	0.07855	0.585729	0.0976214	6	-0.604769	-0.120954	5
Cg3	ZIM 2369	MPA + FLC	1.00781	4.25	-2.40329	-0.114442	21	0.107038	1.1957	0.23914	5	-3.59899	-0.224937	16
Cg3	ZIM 2369	MPA + ITC	1.00781	2.25	-0.825309	-0.0825309	10	0.0872632	0.252269	0.0840896	3	-1.07758	-0.15394	7
Cg3	ZIM 2369	MPA + AMB	0.75	1.125	0.709188	0.0373257	19	0.0737368	1.63259	0.181398	9	-0.923397	-0.0923397	10
Cg3	ZIM 2369	MTX + AMB	1.00488	1.15625	0.0761602	0.015232	5	0.0837763	0.192445	0.0641485	3	-0.116285	-0.0581426	2
Cg3	ZIM 2369	MTX + FLC	1.00488	1.15625	0.219776	0.027472	8	0.0673338	0.419567	0.0699278	6	-0.199791	-0.0998955	2
Cg3	ZIM 2369	MTX + ITC	1.00488	1.15625	-0.49548	-0.08258	6	0.041586				-0.49548	-0.08258	6
Cg3	ZIM 2369	CsA + FLC	1.01562	1.5	4.53262	0.206028	22	0.0374299	4.53262	0.206028	22
Cg3	ZIM 2369	CsA + ITC	0.515625	1	10.7354	0.466755	23	0.106729	10.7354	0.466755	23
Cg3	ZIM 2369	CsA + AMB	0.253906	0.625	7.59504	0.345229	22	0.0805628	7.59504	0.345229	22
Cg3	ZIM 2369	Fk506 + FLC	0.500006	1	1.9823	0.110128	18	0.0361246	2.10445	0.123791	17	-0.122145	-0.122145	1
Cg3	ZIM 2369	Fk506 + ITC	0.25005	0.500025	3.73443	0.162367	23	0.0330552	3.73443	0.162367	23
Cg3	ZIM 2369	AMX + AMB	1.00781	1.25	-0.462017	-0.0420015	11	0.0529674	0.217646	0.0725485	3	-0.679663	-0.0849578	8
Cg3	ZIM 2369	AMX + ITC	1.00781	1.25	0.313297	0.0783243	4	0.0352674	0.313297	0.0783243	4
Cg3	ZIM 2369	Fk506 + AMB	0.257812	1.25	4.67302	0.222525	21	0.0497209	4.67302	0.222525	21
Cg3	ZIM 2369	AMX + FLC	1.00781	1.25	1.02242	0.102242	10	0.0567868	1.08717	0.120796	9	-0.0647437	-0.0647437	1
Cg4	ZIM 2382	MPA + FLC	1.00781	4.25	-1.69713	-0.121224	14	0.0776911	0.272767	0.0909224	3	-1.9699	-0.179082	11
Cg4	ZIM 2382	MPA + ITC	0.507812	0.75	0.42678	0.035565	12	0.113958	1.18798	0.197996	6	-0.761196	-0.126866	6
Cg4	ZIM 2382	MPA + AMB	0.5	1.0625	1.75573	0.0763363	23	0.0876507	2.85014	0.219242	13	-1.09441	-0.109441	10
Cg4	ZIM 2382	MTX + AMB	1.00488	1.15625	-0.568585	-0.0473821	12	0.0347837	0.12998	0.0649898	2	-0.698565	-0.0698565	10
Cg4	ZIM 2382	MTX + FLC	1.00488	2.15625	-1.35547	-0.0903649	15	0.0296904	0.0685891	0.0685891	1	-1.42406	-0.101719	14
Cg4	ZIM 2382	MTX + ITC	1.00488	2.15625	-1.17555	-0.106869	11	0.038374				-1.17555	-0.106869	11
Cg4	ZIM 2382	CsA + FLC	0.625	1.0625	5.68699	0.24726	23	0.0481653	5.68699	0.24726	23
Cg4	ZIM 2382	CsA + ITC	0.507812	1.00391	7.49986	0.312494	24	0.0430717	7.49986	0.312494	24
Cg4	ZIM 2382	CsA + AMB	0.503906	0.625	4.90296	0.272387	18	0.0716405	4.90296	0.272387	18
Cg4	ZIM 2382	Fk506 + FLC	0.500003	0.5001	1.68169	0.112113	15	0.0459947	1.80962	0.139201	13	-0.127926	-0.0639628	2
Cg4	ZIM 2382	Fk506 + ITC	1	1.0001	1.94398	0.194398	10	0.0710627	2.01992	0.224435	9	-0.0759349	-0.0759349	1
Cg4	ZIM 2382	Fk506 + AMB	0.250625	1.01	0.265225	0.0132612	20	0.0720504	1.5433	0.118716	13	-1.27808	-0.182582	7
Cg4	ZIM 2382	AMX + AMB	0.507812	1.25	0.631256	0.078907	8	0.018273	0.631256	0.078907	8
Cg4	ZIM 2382	AMX + ITC	1.00781	2.25	-0.629117	-0.0786396	8	0.0638554	0.0600136	0.0600136	1	-0.689131	-0.0984472	7
Cg4	ZIM 2382	AMX + FLC	1.00781	1.25	0.339938	0.0242813	14	0.0541497	0.795252	0.0883613	9	-0.455314	-0.0910628	5
Cg5	ZIM 2385	MPA + FLC	0.507812	2.25	-0.721664	-0.0601386	12	0.198434	1.05446	0.210892	5	-1.77613	-0.253732	7
Cg5	ZIM 2385	MPA + ITC	0.507812	1.01562	3.11851	0.155925	20	0.0978699	3.82639	0.255092	15	-0.707882	-0.141576	5
Cg5	ZIM 2385	MPA + AMB	0.5	1.0625	2.79421	0.164365	17	0.117284	3.28988	0.274156	12	-0.495666	-0.0991332	5
Cg5	ZIM 2385	MTX + AMB	2.00488	2.15625	-1.70796	-0.113864	15	0.0210459				-1.70796	-0.113864	15
Cg5	ZIM 2385	MTX + FLC	1.00488	2.15625	-0.818944	-0.051184	16	0.0880668	0.694604	0.0868255	8	-1.51355	-0.189193	8
Cg5	ZIM 2385	MTX + ITC	0.504883	2.15625	-0.776788	-0.0647323	12	0.110038	0.542182	0.108436	5	-1.31897	-0.188424	7
Cg5	ZIM 2385	CsA + FLC	0.265625	1	5.84006	0.324448	14	0.0579061	5.84006	0.324448	18
Cg5	ZIM 2385	CsA + ITR	0.09375	1.00391	10.6435	0.462762	23	0.0902349	10.6435	0.462762	23
Cg5	ZIM 2385	CsA + AMB	0.15625	0.375	6.12908	0.255378	24	0.0766399	6.12908	0.255378	24
Cg5	ZIM 2385	Fk506 + FLC	1.00031	1.01	5.33704	0.254145	21	0.0442133	5.33704	0.254145	21
Cg5	ZIM 2385	Fk506 + ITC	0.0725	0.500313	5.63363	0.256074	22	0.0863037	5.70937	0.271875	21	-0.0757448	-0.0757448	1
Cg5	ZIM 2385	AMX + AMB	0.507812	1.25	2.19148	0.115341	19	0.025114	2.19148	0.115341	19
Cg5	ZIM 2385	AMX + ITC	1.00781	1.25	-0.893902	-0.0558689	16	0.0691111	0.569482	0.189827	3	-1.46338	-0.112568	13
Cg5	ZIM 2385	Fk506 + AMB	0.28125	1	7.14395	0.297664	24	0.0577126	7.14395	0.297664	24
Cg5	ZIM 2385	AMX + FLC	1.01562	1.5	1.92175	0.091512	21	0.0544511	2.42109	0.161406	15	-0.499338	-0.083223	6
Cg6	ZIM 2389	MPA + FLC	1.00781	2.25	1.4146	0.0884123	16	0.080831	1.95565	0.162971	12	-0.541052	-0.135263	4
Cg6	ZIM 2389	MPA + ITC	0.507812	1.25	4.82756	0.201148	24	0.037962	4.82756	0.201148	24
Cg6	ZIM 2389	MPA + AMB	0.53125	1.00781	4.37339	0.198791	22	0.0479948	4.37339	0.198791	22
Cg6	ZIM 2389	MTX + AMB	1.00488	1.15625	-2.5222	-0.132747	19	0.0302465				-2.5222	-0.132747	19
Cg6	ZIM 2389	MTX + FLC	0.504883	1.15625	0.272453	0.0454089	6	0.0945977	0.403163	0.0806326	5	-0.13071	-0.13071	1
Cg6	ZIM 2389	MTX + ITC	1.00488	2.03906	0.178716	0.0357433	5	0.134806	0.34019	0.113397	3	-0.161474	-0.0807368	2
Cg6	ZIM 2389	CsA + FLC	0.515625	1.5	0.961508	0.160251	6	0.155713	1.02381	0.204761	5	-0.0622976	-0.0622976	1
Cg6	ZIM 2389	CsA + ITC	0.125	1.03125	10.2244	0.444537	23	0.109952	10.2244	0.444537	23
Cg6	ZIM 2389	CsA + AMB	0.28125	0.515625	7.42547	0.309395	24	0.0555976	7.42547	0.309395	24
Cg6	ZIM 2389	Fk506 + FLC	0.2525	1.00063	8.00105	0.47065	17	0.202335	8.00105	0.47065	17
Cg6	ZIM 2389	Fk506 + ITC	0.125625	0.125625	8.46951	0.384978	22	0.126325	8.6364	0.43182	20	-0.16689	-0.0834449	2
Cg6	ZIM 2389	Fk506 + AMB	0.26	1.00031	0.692519	0.0692519	10	0.0930755	0.969586	0.138512	7	-0.277067	-0.0923557	3
Cg6	ZIM 2389	AMX + AMB	0.507812	1.25	2.33563	0.122928	19	0.0226602	2.33563	0.122928	19
Cg6	ZIM 2389	AMX + ITC	1.00781	1.25	0.790255	0.0790255	10	0.0364872	0.844518	0.0938353	9	-0.0542623	-0.0542623	1
Cg6	ZIM 2389	AMX + FLC	1.01562	2.25	2.98083	0.198722	15	0.0923277	3.23451	0.269542	12	-0.253672	-0.0845573	3
CgPDR1D	KO160	MPA + FLC	1.03125	2.125	-3.20788	-0.24676	13	0.0604938				-3.20788	-0.24676	13
ATCC 2001		MPA + FLC	1.0625	2.5	-2.60497	-0.162811	16	0.0858119	0.0642473	0.0642473	1	-2.66922	-0.177948	15
ATCC 2001		MPA + KCT	1.25	4.125	-2.13219	-0.152299	14	0.106591	0.165913	0.0829566	2	-2.29811	-0.191509	12
ATCC 2001		MPA + VRC	1.0625	2.5	-2.31191	-0.128439	18	0.109573	0.530476	0.0757823	7	-2.84238	-0.258398	11
ATCC 2001		MPA + POS	1.5	4.125	-3.21093	-0.35677	9	0.16023				-3.21093	-0.35677	9
