# Supplementary material for: Synergistic and antagonistic effects of immunomodulatory drugs on the action of antifungals against Candida glabrata and Saccharomyces cerevisiae
Source: PeerJ. 2018 Jun 13;6:e4999. doi: 10.7717/peerj.4999 (PMC6004109; doi:10.7717/peerj.4999)
Supplement: Supplemental Information 5 — Strains in bold were selected for the core study. [file peerj-06-4999-s005.xlsx]

## Sheet: Sheet2
Name	Alter. Name	Strain	Species	AMB	ITC	FLC	Clinical	Source
ZIM 1998			C. glabrata	0.125	0.0625	2	clinical
ZIM 1999			C. glabrata	0.25	1	16	clinical
ZIM 2000			C. glabrata	0.25	0.25	4	clinical
ZIM 2002			C. glabrata	0.25	0.25	1	clinical
ZIM 2003			C. glabrata	0.25	0.25	1	clinical
ZIM 2342	G1/000019/001		C. glabrata	0.0625	0.5	4	clinical	urine taken with catheter
ZIM 2343	G1/000019/011		C. glabrata	0.25	0.5	2	clinical	abdominal drainage
ZIM 2344	G1/000019/013	Cg1	C. glabrata	0.25	1	2	clinical	urine
ZIM 2345	G1/000019/017		C. glabrata	0.25	1	4	clinical	urine taken from a permanent catheter
ZIM 2346	G1/000019/036		C. glabrata	0.25	1	8	clinical	wound swab
ZIM 2347	G1/000019/044		C. glabrata	0.25	0.25	4	clinical	abdominal cavity swab
ZIM 2348	G1/000019/046		C. glabrata	0.5	1	32	clinical	vaginal swab
ZIM 2349	G1/000019/047		C. glabrata	0.25	0.25	4	clinical	sputum
ZIM 2350	G1/000019/051		C. glabrata	0.125	0.5	4	clinical	ascites - punctate
ZIM 2351	G1/000019/052		C. glabrata	0.25	0.5	4	clinical	sputum
ZIM 2352	G1/000019/054		C. glabrata	0.25	0.5	4	clinical	nasopharyngeal swab
ZIM 2353	G1/000019/055		C. glabrata	0.25	1	4	clinical	urine taken from a permanent catheter
ZIM 2354	G1/000019/056		C. glabrata	0.25	2	4	clinical	abdominal cavity swab
ZIM 2355	G1/000019/057		C. glabrata	0.25	1	4	clinical	wound swab
ZIM 2356	G1/000019/060		C. glabrata	0.125	0.5	4	clinical	aspirate bronho
ZIM 2357	G1/000019/061		C. glabrata	0.125	1	4	clinical	urine
ZIM 2358	G1/000019/062		C. glabrata	0.25	1	4	clinical	blood in BacT/ALERT media
ZIM 2359	G1/000019/070		C. glabrata	0.25	0.5	2	clinical	wound swab
ZIM 2360	G1/000019/071		C. glabrata	0.25	1	4	clinical	abdominal cavity swab
ZIM 2361	G1/000020/003		C. glabrata	0.25	0.5	4	clinical	oral mucosa swab
ZIM 2362	G1/000020/015		C. glabrata	0.125	2	8	clinical	abdominal cavity swab
ZIM 2363	G1/000020/021		C. glabrata	0.125	2	8	clinical	intestine swab (anus, rectum)
ZIM 2364	G1/000020/022		C. glabrata	0.125	2	8	clinical	throat swab
ZIM 2365	G1/000020/023	Cg2	C. glabrata	1	0.5	2	clinical	sputum
ZIM 2366	G1/000020/027		C. glabrata	0.125	2	2	clinical	pressure ulcers swab
ZIM 2367	G1/000020/035		C. glabrata	0.125	2	4	clinical	tracheal aspirate
ZIM 2368	G1/000020/036		C. glabrata	0.125	2	4	clinical	abdominal cavity swab
ZIM 2369	G1/000020/040	Cg3	C. glabrata	0.125	0.5	8	clinical	bronchoalveolar lavage
ZIM 2370	G1/000020/052		C. glabrata	0.25	8	128	clinical	pressure ulcers swab
ZIM 2371	G1/000020/078		C. glabrata	0.125	2	4	clinical	tracheal aspirate
ZIM 2372	G1/000021/007		C. glabrata	0.25	1	8	clinical	urine
ZIM 2373	G1/000021/030		C. glabrata	0.25	8	128	clinical	sputum
ZIM 2374	G1/000021/033		C. glabrata	0.0625	2	8	clinical	throat swab
ZIM 2375	G1/000021/034		C. glabrata	0.125	0.5	2	clinical	sputum
ZIM 2376	G1/000021/052		C. glabrata	0.25	0.5	4	clinical	abscess swab
ZIM 2377	G1/000021/067		C. glabrata	0.25	0.5	16	clinical	abdominal drainage
ZIM 2378	G1/000021/068		C. glabrata	0.0625	2	8	clinical	urine
ZIM 2379	G1/000021/073		C. glabrata	0.25	1	8	clinical	urine taken from a permanent catheter
ZIM 2380	G1/000021/074		C. glabrata	0.125	2	16	clinical	urine
ZIM 2381	G1/000021/075		C. glabrata	0.5	0.25	2	clinical	tracheal aspirate
ZIM 2382	G1/000021/076	Cg4	C. glabrata	0.25	0.25	2	clinical	urine taken from a permanent catheter
ZIM 2383	G1/000021/080		C. glabrata	0.125	0.0625	2	clinical	urine taken from a permanent catheter
ZIM 2384	G1/000022/001		C. glabrata	0.25	1	4	clinical	sputum
ZIM 2385	G1/000022/004	Cg5	C. glabrata	0.5	8	64	clinical	intestine swab (anus, rectum)
ZIM 2386	G1/000022/006		C. glabrata	0.125	4	64	clinical	throat swab
ZIM 2387	G1/000022/023		C. glabrata	0.125	4	128	clinical	urine
ZIM 2388	G1/000022/024		C. glabrata	0.125	1	4	clinical	urine
ZIM 2389	G1/000022/032	Cg6	C. glabrata	0.125	128	128	clinical	urine
ZIM 2390	G1/000022/039		C. glabrata	0.0625	32	128	clinical	pressure ulcers swab
ZIM 2391	G1/000022/063		C. glabrata	0.125	0.5	4	clinical	abdominal cavity swab
ZIM 573	ATCC 2001		C. glabrata		2	8	clinical
ZIM 548			C. glabrata		0.5	64
ZIM 2234			C. glabrata		0.0625	0.5	clinical
336			S. cerevisiae	0.25	32	4	clinical	feces
367			S. cerevisiae	0.25	0.5	4	clinical	aspirate bronho
411			S. cerevisiae	0.125	0.5	4	clinical	abdominal cavity
432			S. cerevisiae	0.25	0.0625	4	clinical	sputum
534			S. cerevisiae	0.125	1	2	clinical	sputum
804			S. cerevisiae	0.5	0.5	8	clinical	vaginal swab
1572			S. cerevisiae	0.5	1	32	clinical	nose swab
1671			S. cerevisiae	0.25	0.5	2	clinical	vaginal swab
4446			S. cerevisiae	0.5	0.5	4	clinical	sputum
ZIM 2558		Sc1	S. cerevisiae	0.25	2	4	clinical	throat swab
6938			S. cerevisiae	0.5	1	4	clinical	tracheal aspirate
7852			S. cerevisiae	0.125	0.5	0	clinical	feces
7972			S. cerevisiae	0.125	0.5	8	clinical	tracheal aspirate
8031			S. cerevisiae	0.03125	2	0	clinical	feces
8182			S. cerevisiae	0.25	2	4	clinical	sputum
8257			S. cerevisiae	0.125	1	4	clinical	tracheal aspirate
8335			S. cerevisiae	0.125	1	4	clinical	intestines swab
8403			S. cerevisiae	0.0625	2	8	clinical	sputum
ZIM 2566		Sc2	S. cerevisiae	0.25	4	64	clinical	sputum
9392			S. cerevisiae	0.125	2	8	clinical	sputum
9588			S. cerevisiae	0.25	2	8	clinical	throat swab
9909			S. cerevisiae	1	1	4	clinical	sputum
ZIM 0603			S. cerevisiae	0.5	0.03125	1	non-clinical
ZIM 2246			S. cerevisiae	0.03125	1	2	clinical	toe
ZIM 2247		Sc3	S. cerevisiae	0.125	4	32	clinical	adrenal gland
ZIM 2248			S. cerevisiae	0.125	1	2	clinical	blood
ZIM 2249	SSI4		S. cerevisiae	0.0625	2	2	clinical
ZIM 2250			S. cerevisiae	0.25	1	4	clinical
ZIM 2251	SSI6		S. cerevisiae	0.25	2	16	clinical	vagina
ZIM 2252			S. cerevisiae	0.25	1	4	clinical	vagina
ZIM 2253			S. cerevisiae	0.25	2	8	clinical	vagina
ZIM 2254	SSI9		S. cerevisiae	0.03125	2	4	clinical	vagina
ZIM 2255	YJM128	Sc4	S. cerevisiae	0.5	1	1	clinical	lung of man with immune deficiency syndrome
ZIM 2256	YJM222		S. cerevisiae	0.0625	2	4	clinical	man
ZIM 2257	YJM308		S. cerevisiae	0.25	0.5	1	clinical	paracentesis fluid
ZIM 2258	YJM309		S. cerevisiae	0.03125	1	1	clinical	blood
ZIM 2259			S. cerevisiae	0.03125	4	64	clinical	man
ZIM 2260	YJM311	Sc5	S. cerevisiae	0.25	2	8	clinical	bile tube
ZIM 2261			S. cerevisiae	0.125	1	2	clinical	ascites fluid
ZIM 2262	S288c		S. cerevisiae	0.5	2	1	non-clinical	laboratory
ZIM 2266	56		S. cerevisiae	0.125	0.5	1	non-clinical	Danish blue veined cheese
ZIM 2267	D7		S. cerevisiae	0.5	2	4	non-clinical	Gorgonzola
ZIM 2268			S. cerevisiae	0.125	2	8	non-clinical	sorghum beer
ZIM 2269		Sc6	S. cerevisiae	0.125	1	16	non-clinical	sorghum beer
ZIM 2270			S. cerevisiae	0.03125	0.5	4	non-clinical	sorghum beer
ZIM 2271			S. cerevisiae		0.5		non-clinical	brewer's yeast
ZIM 2274	YJM273		S. cerevisiae	0.0625	0.5	1	clinical	peritoneal fluid
ZIM 2275			S. cerevisiae		1		non-clinical

## Sheet: Sheet3
				dsad
				non-clinical
				non-clinical
				non-clinical
				non-clinical
				non-clinical
				non-clinical
				non-clinical
				non-clinical
				non-clinical
				clinical
				clinical
				clinical
				clinical
				clinical
				clinical
				clinical
				clinical
				clinical
				clinical
				clinical
				clinical
				clinical
				clinical
				clinical
				clinical
				clinical
				clinical
				clinical
				clinical
				clinical
				clinical
				clinical
				clinical
				clinical
				clinical
				clinical
				clinical
				clinical
				clinical
				clinical
				clinical
				clinical
				clinical
				clinical
				clinical
				clinical
				clinical
				clinical
				clinical
				clinical
				clinical
				clinical
				clinical
				clinical
				clinical
				clinical
				clinical
				clinical
				clinical
				clinical
				clinical
				clinical
				clinical
				clinical
				clinical
				clinical
				clinical
				clinical
				clinical
				clinical
				clinical
				clinical
				clinical
				clinical
				clinical
				clinical
				clinical
				clinical
				clinical
				clinical
				clinical
				clinical
				clinical
				clinical
				clinical
				clinical
				clinical
				clinical
				clinical
				clinical
				clinical
				clinical
				clinical
				clinical
				clinical
				clinical
				clinical
				clinical
				clinical
				clinical
				clinical
				clinical
				clinical
				clinical
				clinical
				96
