# Supplementary material for: Synergistic and antagonistic effects of immunomodulatory drugs on the action of antifungals against Candida glabrata and Saccharomyces cerevisiae
Source: PeerJ. 2018 Jun 13;6:e4999. doi: 10.7717/peerj.4999 (PMC6004109; doi:10.7717/peerj.4999)
Supplement: Supplemental Information 6 — Calculated cycle threshold (Ct) values with Realplex Software (Eppendorf) from the qPCR experiment and relative quantification of mRNA determined using efficiency corrected Δ ΔCt method. Relative expression of CDR1 and PDR1 across different settings (FLC 5 mg/l at 2 and 4 h, MPA 5 mg/l at 2 and 4 h, and FLC 5 mg/l + MPA 5 mg/l at 2 and 4 h) in reference to the untreated samples at the same time point. [file peerj-06-4999-s006.xlsx]

## Sheet: Ct values
Treatment	Ct SYBR value				Relative expression
	PGK1	RIP1	CDR1	PDR1	CDR1	PDR1
Untreated 2 h	13.8	21.05	22.94	24.69	1.24742	1
Untreated 2 h	14.59	20.9	23.52	24.69	0.834482	1
Untreated 2 h	13.76	20.95	23.39	24.14	1.07834	0.787175
Untreated 2 h	14.31	19.59	23.6	23.34	0.932269	1.37055
Untreated 2 h	14.34	18.81	23	24.25	0.714641	1.07435
Untreated 2 h	14.38	18.8	21.78	24.45	1.66473	0.935275
Untreated 4 h	13.52	20.58	23	23.93	0.834482	0.900535
Untreated 4 h	14.38	20.34	22.42	23.61	1.24742	1.12417
Untreated 4 h	14.39	19.34	21.64	23.7	1.00348	1.08642
Untreated 4 h	14.34	18.92	21.65	23.93	0.996546	0.926317
Untreated 4 h	14.86	18.88	21.4	23.83	1.32932	0.866021
Untreated 4 h	14.93	18.97	22.13	23.38	0.801452	1.18302
Fluconazole 2 h	15.4	20.07	22	22.91	2.60982	3.74509
Fluconazole 2 h	15.48	19.89	22.26	23.11	2.17943	3.26029
Fluconazole 2 h	13.5	20.6	23.08	22.58	1.18207	2.05232
Fluconazole 2 h	13.94	19.86	22.4	22.3	1.89384	2.49192
Fluconazole 2 h	13.84	18.6	22.06	23.66	1.72046	2.02927
Fluconazole 2 h	13.64	19.08	21.63	?	2.31786	?
Fluconazole 4 h	14.21	19.9	21.46	22.7	2.27198	1.97774
Fluconazole 4 h	14.71	19.62	21.49	22.92	2.22523	1.69802
Fluconazole 4 h	14.65	19.27	22.31	23.8	0.73078	1.17453
Fluconazole 4 h	14.8	19.12	22.45	23.92	0.663197	1.08078
Fluconazole 4 h	14.25	18.47	22.68	22.7	0.547408	1.89536
Fluconazole 4 h	14.2	18.24	22.56	22.55	0.594887	2.10304
Mycophenolic acid 2 h	15.37	20.27	22.73	24.47	1.87443	1.51309
Mycophenolic acid 2 h	15.3	20.91	22.42	24.21	2.32375	1.8119
Mycophenolic acid 2 h	14.66	19.97	22.19	23.97	2.97176	1.06235
Mycophenolic acid 2 h	14.8	20.23	22.2	24.15	2.95123	0.937737
Mycophenolic acid 2 h	17.44	20.68	24.04	26.53	2.80459	1.78505
Mycophenolic acid 4 h	14.13	19.84	20.01	23.81	5.85209	0.863851
Mycophenolic acid 4 h	14.63	19.5	20.19	24.07	5.16566	0.721391
Mycophenolic acid 4 h	14.68	18.61	19.88	23.94	3.39288	0.918326
Mycophenolic acid 4 h	14.86	18.83	19.48	24.11	4.47693	0.816248
Mycophenolic acid 4 h	14.78	18.38	19.84	23.7	4.7839	1.15667
Mycophenolic acid 4 h	14.77	18.38	20.39	23.49	3.2675	1.3379
Fluconazole + Mycophenolic acid 2 h	15	21.43	22.29	24.15	2.70186	2.00694
Fluconazole + Mycophenolic acid 2 h	15.02	20.75	22.15	24.13	2.97719	2.03496
Fluconazole + Mycophenolic acid 2 h	14.7	19.76	21.82	23.51	3.53404	1.34467
Fluconazole + Mycophenolic acid 2 h	14.76	19.96	22.17	24.01	2.77275	0.950828
Fluconazole + Mycophenolic acid 4 h	14.17	20.55	20.11	23.42	7.1179	1.47565
Fluconazole + Mycophenolic acid 4 h	14.65	20.26	20.55	23.68	5.24685	1.2323
Fluconazole + Mycophenolic acid 4 h	13.79	17.34	17.99	21.86	5.55008	1.71366
Fluconazole + Mycophenolic acid 4 h	16.05	19.32	21.15	24.91	4.15742	1.07734
